# Supplementary material for: Antenna-Biased Odorant Receptor PstrOR17 Mediates Attraction of Phyllotreta striolata to (S)-Cis-Verbenol and (−)-Verbenone
Source: Int J Mol Sci. 2024 Apr 15;25(8):4362. doi: 10.3390/ijms25084362 (PMC11049977; doi:10.3390/ijms25084362)
Supplement: Supplementary file 1 [file ijms-25-04362-s001.zip]

Archive with 1 entries (1 files):
- ijms-2939403-supplementary.pdf
